# Supplementary material for: Functional Analysis of Malus halliana WRKY69 Transcription Factor (TF) Under Iron (Fe) Deficiency Stress
Source: Curr Issues Mol Biol. 2025 Jul 21;47(7):576. doi: 10.3390/cimb47070576 (PMC12293516; doi:10.3390/cimb47070576)
Supplement: Supplementary file 1 [file cimb-47-00576-s001.zip]

Archive with 1 entries (1 files):
- cimb-3620475-supplementary.pdf
